# Supplementary material for: Barratt Impulsivity and Neural Regulation of Physiological Arousal
Source: PLoS One. 2015 Jun 16;10(6):e0129139. doi: 10.1371/journal.pone.0129139 (PMC4469608; doi:10.1371/journal.pone.0129139)
Supplement: S1 File — (ZIP) [file pone.0129139.s001.zip]

Archive with 3 entries (3 files):
- S1_File_maindata.xls
- S1_File_vmPFC.mat
- S1_File_vmPFC.nii
