# Supplementary material for: Barratt Impulsivity and Neural Regulation of Physiological Arousal
Source: PLoS One. 2015 Jun 16;10(6):e0129139. doi: 10.1371/journal.pone.0129139 (PMC4469608; doi:10.1371/journal.pone.0129139)
Supplement: S1 File — (ZIP) [file pone.0129139.s001.zip › S1_File_maindata.xls]

## Sheet: Demographics 
Male
		age	education	race (AA = African American; EA = European American)
s01	2	21	14	EA
s04	2	29	22	OTHER
s05	2	52	12	AA
s06	2	20	13	EA
s07	2	25	18	EA
s11	2	19	13	EA
s12	2	37	14	EA
s15	2	34	22	EA
s16	2	49	12	EA
s18	2	30	21	EA
s19	2	28	19	EA
s21	2	37	22	EA
s23	2	21	14	EA
s25	2	18	13	EA
s26	2	46	18	EA
mean		31.0667	16.4667	EA-12, AA-1, OTHER-1
std		11.1961	3.94365
Female
		age	education	race (AA = African American; EA = European American)
s02	1	28	20	EA
s03	1	25	18	EA
s08	1	23	16	EA
s09	1	20	14	AA
s10	1	34	18	EA
s13	1	44	18	EA
s14	1	50	14	EA
s17	1	24	18	EA
s20	1	25	15	EA
s22	1	33	18	OTHER
s24	1	23	16	AA
mean		29.9091	16.8182	EA-9, AA-2, OTHER-1
std		9.53367	1.94001

## Sheet: behavior
	GO%	STOP%	meanGORT(ms)	meanSERT (ms)	SSRT (ms)
s01	99.05	60.29	678.875	654.952	271.61
s02	91.67	59.72	793.236	758.469	171.706
s03	100	58.73	665.668	594.992	239.66
s04	99.53	55.84	646.98	593.615	226.311
s05	86.83	55.56	684.821	846.875	224.62
s06	99.13	50.85	592.011	504.452	232.594
s07	99.52	57.53	699.439	659.145	228.14
s08	100	56.92	636.022	575.768	174.293
s09	92.38	52.94	673.068	591.975	218.412
s10	99.09	53.97	681.953	589.928	219.769
s11	100	51.25	563.837	485.985	200.22
s12	100	52.56	652.205	602.251	285.315
s13	100	51.92	636.909	575.232	290.625
s14	98.16	57.14	768.359	734.637	258.55
s15	100	57.14	735.387	644.089	238.621
s16	98.45	55	750.601	596.708	288.328
s17	99.51	58.73	733.453	678.162	183.222
s18	100	58.9	765.063	712.653	264.83
s19	100	51.92	544.299	447.428	236.833
s20	97.79	55.77	705.814	607.196	230.183
s21	99.59	51.69	600.934	499.572	249.723
s22	100	51.43	625.323	530.25	230.561
s23	99.5	53.95	667.894	583.9	252.286
s24	95.41	52.38	686.557	580.053	258.45
s25	90.43	52.17	681.422	633.539	236.375
s26	97.62	55.26	534.472	469.156	214.72
mean	97.8331	54.9831	669.408	605.807	235.614
std	3.52933	2.93537	67.2604	91.9417	31.7046

## Sheet: data
SCR			SCR of
			G	SS	SE	SCL		Attentional Impulsivness	Motor Impulsiveness	Nonplanning Impulsiveness	BIS_total	GCA	F value		P value
	gender (1- female, 2- male)	age											SCL->vmPFC	vmPFC-->SCL	SCL->vmPFC	vmPFC-->SCL
s01	2	21	0.332823	0.589945	1.63617	13.7751		18	28	34	80		6.68792	1.92573	1.18262e-08	0.048429
s02	1	28	0.317088	0.475731	1.3994	7.45683		20	31	31	82		4.17443	1.46135	0.000896411	0.199414
s03	1	25	0.0239496	0.0196398	0.110317	6.38362		13	18	30	51		4.75334	16.86	0.000255959	2.22045e-16
s04	2	29	0.125246	0.0855993	0.442873	11.0105		16	21	21	58		3.54578	5.13149	0.000863958	8.59294e-06
s05	2	52	0.0989376	0.081721	0.221894	5.42803		16	22	31	67		14.9146	4.95666	3.86817e-07	0.00715445
s06	2	20	0.557354	0.763443	1.575	12.6638		20	22	33	56		4.06292	1.81351	0.00277906	0.123579
s07	2	25	0.358439	0.442365	0.895312	11.266		25	30	30	85		6.25724	2.85944	0.0124585	0.0910155
s08	1	23	0.107474	0.18517	0.518114	10.1784		15	23	28	66		4.97731	7.01473	0.00192821	0.000109093
s09	1	20	0.0432138	0.0340384	0.158484	4.15828		11	16	16	43		5.21883	11.006	0.00137479	3.68644e-07
s10	1	34	0.00801903	0.0206311	0.116382	4.45846		15	20	24	63		1.78192	2.6926	0.129816	0.029601
s11	2	19	0.217044	0.26928	0.710982	12.1028		16	23	27	61		1.09013	4.74359	0.36381	0.000261459
s12	2	37	0.0589128	0.0835213	0.248271	7.67832		15	19	20	65		3.19755	5.63137	0.0226048	0.000770178
s13	1	44	0.0721458	0.179322	0.332034	7.19795		18	22	31	66		8.31784	1.45158	5.47661e-10	0.180603
s14	1	50	0.0229144	0.0593477	0.116438	5.07619		15	22	30	54		4.78399	3.80585	7.54844e-05	0.000898226
s15	2	34	0.113084	0.295249	0.466506	6.41568		14	20	16	50		1.69419	1.89639	0.132743	0.091909
s16	2	49	0.214937	0.326329	0.784599	12.6379					73		11.2046	2.20974	2.77485e-07	0.0850988
s17	1	24	0.352024	0.364874	0.477136	10.8221		13	22	20	55		1.05565	3.32962	0.393733	0.000266284
s18	2	30	0.0756145	0.102141	0.112064	11.941		14	21	32	42		7.02017	5.76594	2.13503e-07	5.89116e-06
s19	2	28	0.646323	0.468798	1.24037	9.86365		12	21	18	51		8.43518	0.000271453	0.00374905	0.986858
s20	1	25	0.0586441	0.140836	0.073221	7.56849		16	18	37	42		0.619686	5.26203	0.538289	0.00530764
s21	2	37	0.149615	0.154559	0.133273	6.49327		14	20	22	56		5.35689	7.22798	0.00114	8.15926e-05
s22	1	33	0.0229889	0.026639	0.0530167	4.08316		11	20	19	50		2.62683	18.6471	0.022491	0
s23	2	21	0.0205012	0.0225083	0.0312387	6.70374		17	27	26	73		1.35594	3.96178	0.257972	0.0191987
s24	1	23	0.0453151	0.0287201	0.0349141	10.6115		13	21	28	49		2.20546	4.97564	0.0513352	0.000157445
s25	2	18	0.378529	0.281092	0.308417	12.1087		19	20	27	66		2.24541	0.484528	0.0811888	0.693068
s26	2	46	0.129496	0.195156	0.359532	8.59499		14	21	24	60		0.718006	3.9284	0.541203	0.00829321
